# Supplementary material for: LncRNA-PACERR induces pro-tumour macrophages via interacting with miR-671-3p and m6A-reader IGF2BP2 in pancreatic ductal adenocarcinoma
Source: J Hematol Oncol. 2022 May 7;15:52. doi: 10.1186/s13045-022-01272-w (PMC9077921; doi:10.1186/s13045-022-01272-w)
Supplement: Supplementary file 3 — Additional file 3. Sequences targeting related genes. [file 13045_2022_1272_MOESM3_ESM.xlsx]

## Sheet: Sheet1
	Table S3 Sequences targeting Related Genes
	ID	5’	stem	loop	stem	3’
	IGF2BP2-RNAi(sh1)-a	Ccgg	agCGCAAGATCAGGGAAATTG	CTCGAG	CAATTTCCCTGATCTTGCGCT	TTTTTg
	IGF2BP2-RNAi(sh1)-b	aattcaaaaa	agCGCAAGATCAGGGAAATTG	CTCGAG	CAATTTCCCTGATCTTGCGCT
	IGF2BP2-RNAi(sh2)-a	Ccgg	agTGAAGCTGGAAGCGCATAT	CTCGAG	ATATGCGCTTCCAGCTTCACT	TTTTTg
	IGF2BP2-RNAi(sh2)-b	aattcaaaaa	agTGAAGCTGGAAGCGCATAT	CTCGAG	ATATGCGCTTCCAGCTTCACT
	PACERR-RNAi(sh1)-a	Ccgg	GAGAGCCAGTTCTGGACTGAT	CTCGAG	ATCAGTCCAGAACTGGCTCTC	TTTTTg
	PACERR-RNAi(sh1)-b	aattcaaaaa	GAGAGCCAGTTCTGGACTGAT	CTCGAG	ATCAGTCCAGAACTGGCTCTC
	PACERR-RNAi(sh2)-a	Ccgg	TGGAAAGAGAGGCGGGAAA	CTCGAG	TTTCCCGCCTCTCTTTCCA	TTTTTg
	PACERR-RNAi(sh2)-b	aattcaaaaa	TGGAAAGAGAGGCGGGAAA	CTCGAG	TTTCCCGCCTCTCTTTCCA
	KLF12-RNAi(sh1)-a	Ccgg	GCACATTATCCATCCCGTACC	CTCGAG	GGTACGGGATGGATAATGTGC	TTTTTg
	KLF12-RNAi(sh1)-b	aattcaaaaa	GCACATTATCCATCCCGTACC	CTCGAG	GGTACGGGATGGATAATGTGC
	KLF12-RNAi(sh2)-a	Ccgg	GCCTTCAAGTCCCATGAATTT	CTCGAG	AAATTCATGGGACTTGAAGGC	TTTTTg
	KLF12-RNAi(sh2)-b	aattcaaaaa	GCCTTCAAGTCCCATGAATTT	CTCGAG	AAATTCATGGGACTTGAAGGC
