# Supplementary material for: LncRNA-PACERR induces pro-tumour macrophages via interacting with miR-671-3p and m6A-reader IGF2BP2 in pancreatic ductal adenocarcinoma
Source: J Hematol Oncol. 2022 May 7;15:52. doi: 10.1186/s13045-022-01272-w (PMC9077921; doi:10.1186/s13045-022-01272-w)
Supplement: Supplementary file 4 — Additional file 4. All primer sequences used in the qPCR process. [file 13045_2022_1272_MOESM4_ESM.xlsx]

## Sheet: Sheet1
Table S4 All primer sequences used in the qPCR process.
PACERR primers used in ChIP experiments
0.35 kb	CGGTTAAGTAACTGGCTCATAATG	AAAGAGCTTGGACCGCTAGAG
0.15 kb	GGTAGGCTTTGCTGTCTGAG	GTTAGCGACCAATTGTCATACG
-0.45 kb	TGAGCGGCCCTGAGGT	TTCCTCGACCCTCTAAAGACG
-1.05 kb	TTTAAAGTTCACTCTTTTGTCTTTTCTG	AAAAGTAAATGCTATGTTGTACTTTGATCC
-1.85 kb	GAGAGTACTAAAATTTTACATTACAATCCTG	CAGACAACAGAACAATTAATGTCTG
Primer 1	TCCGCTGCAAGAAGACGAAG	TTGCCTCATTAGGAGTGGGG
Primer 2	TAGACCCAGGAGGTCAGAGC	ATACAGGTGAGTACCTGGCG
Primer 3	TGGTCGCTAACCGAGAGAAC	GGGTACGAAAAGGCGGAAAG
Primers used for RNA quantitation
c-myc CRD	GCATACATCCTGTCCGTCCA	GTCGTTTCCGCAACAAGTCC
KLF12 5'UTR	CCTGAGAACTGCAGAGAGCC	GAAGCTGCAGAGCAGGAGAA
KLF12 3'UTR	GGCAAGTAGTGGGTGCATCT	GAGGCTAGACCAGGGACTCA
has-miR-671-3p	RT: GTCGTATCCAGTGCAGGGTCCGAGGTATTCGCACTGGATACGACGGTGGA	F: GGTCCGGTTCTCAGGGCT R:AGTGCAGGGTCCGAGGTATT
IGF2BP2 mRNA	AGTGGAATTGCATGGGAAAATCA	CAACGGCGGTTTCTGTGTC
c-myc mRNA	GGCTCCTGGCAAAAGGTCA	CTGCGTAGTTGTGCTGATGT
KLF12 mRNA	CCCCGGAGGACTCGTTATCT	GGGAGGATGAAACGGCAGTAG
PACERR	TGTAAATAGTTAATGTGAGCTCCACG	GCAAATTCTGGCCATCGC
CTCF mRNA	GCCCAAACAGAACCAGCCTAT	TCCTCTTCCTCTCCCTCTGC
EP300 mRNA	AGCCAAGCGGCCTAAACTC	TCACCACCATTGGTTAGTCCC
CD163 mRNA	TTTGTCAACTTGAGTCCCTTCAC	TCCCGCTACACTTGTTTTCAC
CD206 mRNA	TCCGGGTGCTGTTCTCCTA	CCAGTCTGTTTTTGATGGCACT
TGFβ mRNA	GGCCAGATCCTGTCCAAGC	GTGGGTTTCCACCATTAGCAC
IL-10 mRNA	GACTTTAAGGGTTACCTGGGTTG	TCACATGCGCCTTGATGTCTG
IL-6 mRNA	ACTCACCTCTTCAGAACGAATTG	CCATCTTTGGAAGGTTCAGGTTG
IL-1β mRNA	ATGATGGCTTATTACAGTGGCAA	GTCGGAGATTCGTAGCTGGA
Arginase-1 mRNA	GTGGAAACTTGCATGGACAAC	AATCCTGGCACATCGGGAATC
CD80 mRNA	AAACTCGCATCTACTGGCAAA	GGTTCTTGTACTCGGGCCATA
β-actin mRNA	GTCATTCCAAATATGAGATGCGT	GCTATCACCTCCCCTGTGTG
GAPDH mRNA	GGAGCGAGATCCCTCCAAAAT	GGCTGTTGTCATACTTCTCATGG
U6	GTGCAGGGTCCGAGGT	CTCGCTTCGGCAGCACA
