# Supplementary material for: LncRNA-PACERR induces pro-tumour macrophages via interacting with miR-671-3p and m6A-reader IGF2BP2 in pancreatic ductal adenocarcinoma
Source: J Hematol Oncol. 2022 May 7;15:52. doi: 10.1186/s13045-022-01272-w (PMC9077921; doi:10.1186/s13045-022-01272-w)
Supplement: Supplementary file 5 — Additional file 5. Antibodies used for western blotting. [file 13045_2022_1272_MOESM5_ESM.xlsx]

## Sheet: Sheet1
Table S5 Antibodies used for western blotting
Antibody	Company	Cat. No.	Species
KLF12	Abcam	ab129459	Rabbit
IGF2BP2	Abcam	ab124930	Rabbit
c-myc	ABclonal	A19032	Rabbit
PTEN	ABclonal	A19104	Rabbit
GAPDH	Cell signaling	5174	Rabbit
PI3K	Proteintech	20662-1-AP	Rabbit
p-AKT	Cell signaling	4060S	Rabbit
EP300	Abcam	Ab275378	Rabbit
H3K27ac	Abcam	ab4729	Rabbit
H3K27me3	Cell signaling	9733S	Rabbit
IgG	Abcam	ab172730	Rabbit
FLAG	Abcam	ab205606	Rabbit
m6A	Abcam	ab284130	Rabbit
AGO2	Abcam	ab186733	Rabbit
CD163	Abcam	ab182422	Rabbit
CD206	Abcam	ab64693	Rabbit
CD80-PE	Biolegend	375409	Anti-human
CD163-PE	Biolegend	333606	Anti-human
NMT-1	Abcloncal	A8724	Rabbit
Mettl3	Abcloncal	A8370	Rabbit
Mettl14	Abcloncal	A8530	Rabbit
WTAP	Abcloncal	A14695	Rabbit
CD80	Abcloncal	A16039	Rabbit
